# Supplementary material for: BTK inhibitor–induced defects in human neutrophil effector activity against Aspergillus fumigatus are restored by TNF-α
Source: JCI Insight. 2024 May 7;9(12):e176162. doi: 10.1172/jci.insight.176162 (PMC11383172; doi:10.1172/jci.insight.176162)
Supplement: Supporting data values [file jciinsight-9-176162-s134.xlsx]

## Sheet: Fig 1A
A. fumigatus metabolic activity (RFU) timecourse (0-20 hours)
Time, h	Pathogen only		DMSO		200x MIC VRZ		0.03 μM IBT		0.3 μM IBT		3 μM IBT
0*	8857*	-10031*	-17171.5*	3305.5*	-6548*	-7771*	-25546.5*	5687.5*	-5682.5*	3848.5*	-11579.5*	-17596.5*
0.5*	52634*	22519*	56083.5*	42008.5*	-9443*	-3038*	32858.5*	34887.5*	38012.5*	24682.5*	38044.5*	22112.5*
1*	79244*	63335*	28259.5*	59838.5*	-16011*	-8009*	84708.5*	94934.5*	90716.5*	100529.5*	97515.5*	128617.5*
1.5*	62679.5*	84096.5*	-3265*	28432*	-23678.5*	1537.5*	78926*	84070*	80828*	124962*	125350*	111080*
2*	82518.5*	77975.5*	34428.5*	30448.5*	-15374.5*	-7532.5*	76933.5*	98531.5*	74413.5*	106571.5*	93238.5*	84934.5*
2.5*	36748.5*	51537.5*	4477.5*	14353.5*	-28920.5*	-25342.5*	74640.5*	71056.5*	42822.5*	88511.5*	79464.5*	88098.5*
3*	68056.5*	73212.5*	34427*	31790*	-10618.5*	-4985.5*	74725*	93034*	86147*	106902*	83488*	94287*
3.5*	72555*	71277*	19028*	41028*	-14051*	-4779*	89039*	65572*	88920*	95337*	97015*	101865*
4*	73054.5*	101392.5*	14825*	37651*	-4376.5*	4432.5*	83768*	88440*	102569*	92202*	87010*	100053*
4.5*	59816*	65398*	18131.5*	27727.5*	-23810*	-22892*	88334.5*	86294.5*	96234.5*	89399.5*	77370.5*	95816.5*
5*	67331.5*	81565.5*	6916.5*	22673.5*	-14975.5*	-10924.5*	63922.5*	90298.5*	82879.5*	112270.5*	82704.5*	81148.5*
5.5*	75677*	92908*	17246.5*	3465.5*	-8588*	-8537*	50380.5*	97718.5*	66004.5*	86527.5*	104420.5*	101427.5*
6*	44305*	60226*	34031.5*	25059.5*	-41331*	-35916*	88281.5*	109638.5*	107902.5*	145937.5*	129137.5*	120284.5*
6.5*	68257*	89368*	2627*	-1192*	7468*	24227*	94907*	103273*	73130*	98728*	122229*	101116*
7*	79042*	99361*	20538*	18674*	-5246*	1710*	104680*	113135*	83531*	108989*	125949*	96264*
7.5*	97460.5*	104038.5*	10449.5*	27134.5*	-2332.5*	-6016.5*	95061.5*	125313.5*	88182.5*	114964.5*	136284.5*	102640.5*
8*	55032.5*	95907.5*	3016*	17895*	-38058.5*	-8249.5*	114792*	144618*	84766*	151181*	159389*	108726*
8.5*	66348*	118527*	19427.5*	10880.5*	-9443*	-27731*	101758.5*	135934.5*	108878.5*	147256.5*	209929.5*	153204.5*
9*	56025.5*	125890.5*	22890*	18288*	-10186.5*	5645.5*	146985*	181868*	119073*	184190*	232957*	179577*
9.5*	83052.5*	145588.5*	45306*	15957*	-29520.5*	2851.5*	151523*	203917*	148944*	219484*	271346*	212859*
10*	63739.5*	175530.5*	4178.5*	-2156.5*	-12928.5*	-15567.5*	152267.5*	208177.5*	165136.5*	219086.5*	298452.5*	205096.5*
10.5*	97487*	196894*	-120*	12377*	-30606*	-17450*	213526*	268860*	197985*	323600*	358114*	309804*
11*	92065.5*	249269.5*	25539.5*	14643.5*	-5220.5*	-8876.5*	246917.5*	357182.5*	243611.5*	336006.5*	403520.5*	340475.5*
11.5*	99166*	306175*	38075.5*	27842.5*	-17182*	-12938*	325962.5*	426604.5*	281403.5*	417393.5*	505642.5*	417644.5*
12*	125075*	395982*	14729*	21598*	-22853*	-20403*	387071*	538439*	386816*	527158*	606913*	513182*
12.5*	126800*	454203*	14635.5*	35266.5*	-34894*	2752*	502360.5*	570619.5*	466407.5*	577206.5*	665211.5*	578455.5*
13*	181043.5*	528250.5*	9148*	22246*	-14312.5*	2191.5*	608929*	703506*	529531*	687709*	795353*	685282*
13.5*	191515.5*	577073.5*	41846*	68961*	-28852.5*	-31187.5*	731820*	854245*	668616*	806039*	937151*	820027*
14*	230771.5*	696307.5*	57216.5*	46823.5*	-13141.5*	-11697.5*	865723.5*	939307.5*	715956.5*	905327.5*	1044956*	956421.5*
14.5*	286795.5*	786755.5*	46763*	45449*	-201.5*	1727.5*	952983*	1055783*	866024*	1030766*	1242177*	1059233*
0	354506	900594	31018.5	55170.5	-33069.5	-22756.5	1103104	1231971	1001368	1141289	1319229	1193468
0.5	446210	1006666	114526	94450	-25375.5	-1244.5	1281724	1371050	1125346	1283044	1561480	1385422
1	531248	1161568	137532	123441	-22693.5	-28986.5	1449923	1522722	1254582	1412953	1675799	1557010
1.5	636869	1321653	205816	200274	-14860	-21018	1659043	1717280	1414240	1526807	1894823	1720531
2	766895	1499677	246956	311864	-20122	-10013	1865571	1896607	1583782	1728172	2036462	1859522
2.5	860652	1613344	357360	382644	-54787.5	-48163.5	2073118	2125308	1793694	1939909	2357280	2076880
3	1032816	1860941	488466	509790	-20121	-19337	2282425	2342172	1986768	2118753	2580077	2277748
3.5	1246155	2055529	606774	635109	-39426	-2501	2596578	2609389	2184740	2295482	2792283	2465168
4	1396980	2310441	744898	751131	-28299	11858	2862394	2831567	2400867	2466754	3056995	2743497
4.5	1568820	2507842	912148	876288	-18435.5	-12177.5	3160317	3108777	2585729	2726098	3299530	2906356
5	1803730	2764784	1101533	1051436	-27606.5	-34918.5	3461450	3371188	2827331	2914798	3605697	3189947
5.5	2031553	2998524	1290694	1242547	-17570.5	-15828.5	3801233	3710396	3083351	3215927	3878039	3471869
6	2281719	3300248	1488052	1367454	-31222.5	-13969.5	4133042	3943816	3369140	3429771	4237084	3792236
6.5	2533629	3590931	1727176	1545497	-41994	-6934	4469051	4288477	3587747	3757567	4609323	4110416
7	2871240	3923702	1957975	1737545	-31623	-10597	4762031	4621785	3917281	3994771	4846609	4341729
7.5	3163823	4257539	2223358	1962465	-34324.5	6633.5	5190535	4974498	4195543	4257106	5237663	4724630
8	3390774	4489222	2468914	2130427	-18678.5	-16006.5	5502619	5243960	4472325	4565581	5564913	5010961
8.5	3802948	4881022	2798509	2408050	-18337.5	-21333.5	5943726	5775640	4854173	4959872	5985208	5425266
9	4140680	5315776	3090851	2618238	-33468	7122	6510592	6144632	5196874	5284078	6445242	5792614
9.5	4478888	5672338	3316345	2916653	-61887	-43856	6834709	6497256	5602832	5647167	6854966	6236456
10	4874868	6020411	3694300	3134708	-64503	-8393	7273587	7060908	6010209	6015797	7334869	6645192
10.5	5259718	6514276	3975044	3366924	-29875	-26684	7812591	7446802	6350316	6360464	7829378	7117859
11	5682634	6938186	4374286	3688860	-37741	-11826	8302878	7937517	6716492	6807786	8188295	7481300
11.5	6135371	7401051	4730574	3892633	-50861	-33860	8831577	8394282	7154395	7203736	8697249	7863560
12	6572647	7802032	5172821	4234106	-54355.5	-32331.5	9344707	8837006	7580148	7731846	9154630	8375273
12.5	6996688	8290989	5497165	4470029	-32617.5	-32021.5	9753351	9311140	7932902	8033298	9626385	8787069
13	7554256	8771128	5849380	4810231	-14668	-16658	10263642	9720666	8361937	8438777	10137229	9181256
13.5	8004409	9334295	6310531	5220388	-43122	-31292	10770481	10364435	8766208	8937816	10754225	9704359
14	8593930	9831419	6745993	5565679	-27302.5	3579.5	11407346	10918207	9274096	9398445	11284306	10259451
14.5	9131353	10340257	7212990	5921744	-36765	-15938	12013265	11536155	9769406	9893908	11846943	10731617
15	9732963	10954751	7727456	6327177	-59654.5	-34574.5	12675127	12142155	10355795	10428770	12523362	11382155
15.5	10308421	11460783	8253278	6734571	-17990.5	-27883.5	13015199	12649118	10885466	11092707	13138899	11871950
16	10952246	12144309	8753966	7141196	-42081.5	-23720.5	13920693	13241000	11307056	11619061	13885822	12457870
16.5	11541210	12669421	9281394	7498401	-32182	-17958	14591468	13980348	11955102	12166040	14522058	13034792
17	12238073	13216857	9745248	7969969	-55375.5	-57527.5	14776958	14522788	12444727	12763691	15247409	13703138
17.5	12828947	14035759	10347537	8440900	-29710.5	-16897.5	15831799	15186627	13072540	13266097	15543465	14289483
18	13507325	14614598	10911249	8857393	-11432	-12292	16343062	15922382	13847374	13923926	16323352	14852284
18.5	14112634	15072611	11522547	9295056	-54945	-29623	16800771	16496203	14281692	14448678	17231351	15333533
19	14873029	15783828	12012983	9785434	-42349	-44176	17604401	16734851	14312701	15116107	17963715	15633323
19.5	15452127	16000215	12627801	10307347	-42271	-24380	18029681	17420609	15134575	15684875	18229583	16503361
20	15917874	16661506	13326378	10871268	-48135	-54692	18571944	18341364	15775378	16232362	18826972	16788116
20.5*	1.6911785e+007*	1.7600971e+007*	1.4117733e+007*	1.1393339e+007*	-71838*	-21086*	1.9038135e+007*	1.8518419e+007*	1.6300425e+007*	1.6865723e+007*	1.9199459e+007*	1.7646935e+007*
21*	1.7661407e+007*	1.8205017e+007*	1.4831648e+007*	1.2057446e+007*	-40441*	-38359*	1.930702e+007*	1.8928346e+007*	1.7165864e+007*	1.7437188e+007*	1.9415456e+007*	1.8072342e+007*
21.5*	1.8193816e+007*	1.8524084e+007*	1.5466231e+007*	1.2574741e+007*	-56249.5*	-16325.5*	1.9293933e+007*	1.9320683e+007*	1.8060857e+007*	1.8090989e+007*	1.9507201e+007*	1.8763785e+007*
22*	1.8857005e+007*	1.9189779e+007*	1.5938285e+007*	1.3153621e+007*	-66860*	-57804*	1.9513409e+007*	1.9135025e+007*	1.8307571e+007*	1.8546781e+007*	1.9628819e+007*	1.8699235e+007*
22.5*	1.9432438e+007*	1.955993e+007*	1.6628245e+007*	1.3685389e+007*	-52794*	-69711*	1.9502855e+007*	1.9440011e+007*	1.8763385e+007*	1.8867479e+007*	1.9540405e+007*	1.8680397e+007*
23*	2.0290182e+007*	2.0368576e+007*	1.7548948e+007*	1.4318809e+007*	-37867.5*	-20179.5*	1.9462022e+007*	1.9177058e+007*	1.9084994e+007*	1.9281434e+007*	1.960142e+007*	1.8751688e+007*
23.5*	2.0319067e+007*	2.0111659e+007*	1.8328284e+007*	1.5087406e+007*	-46365*	-60199*	1.9578678e+007*	1.9251888e+007*	1.9238884e+007*	1.9500252e+007*	1.9927228e+007*	1.9013648e+007*
24*	2.0424816e+007*	2.0534708e+007*	1.9042787e+007*	1.5464621e+007*	-29714.5*	-61933.5*	1.9557483e+007*	1.9200899e+007*	1.9504989e+007*	1.9491495e+007*	1.9675937e+007*	1.8977695e+007*
24.5*	2.0523134e+007*	2.0731418e+007*	1.9383303e+007*	1.6069173e+007*	-33944*	-35109*	1.9669235e+007*	1.9363093e+007*	1.9671219e+007*	1.9603359e+007*	1.9664255e+007*	1.8900153e+007*
25*	2.0725354e+007*	2.0742578e+007*	1.9709578e+007*	1.6844774e+007*	-64482*	-38111*	1.9543836e+007*	1.9424076e+007*	1.9885782e+007*	1.9663386e+007*	1.9710006e+007*	1.8988824e+007*

## Sheet: Fig 1B
	DMSO			0.03 μM IBT			0.3 μM IBT			3 μM IBT			VRZ (200x MIC)
	Mean	UL	LL	Mean	UL	LL	Mean	UL	LL	Mean	UL	LL	Mean	UL	LL
Growth inhibition, %	68.7	83.9	48.4	-82.6	-71.7	-93.6	-66.7	-59.9	-73.7	-97.1	-69	-126.5	95.77
A. fumigatus growth inhibition normalized to A. fumigatuus only
**Original data presented in Fig 1A
UL = upper limit
LL = lower limit

## Sheet: Fig 1C
ROS production (ALU) over time after A. fumigatus infection
Time, min	DMSO		0.03 μM IBT		0.3 μM IBT		3 μM IBT
0	-7	-7	-7	-7	-7	-7	-7	-7
5	0	0	0	0	0	0	0	0
10	0	0	14	0	0	0	0	0
15	42	0	0	0	0	14	98	0
20	21	7	-21	-7	-21	-21	-7	-21
25	432	223	42	0	0	0	14	28
30	1957	1414	7	7	-21	21	7	-7
35	4561	3754	90	35	7	7	-7	21
40	6491	5836	70	84	0	14	28	42
45	8092	7605	84	70	0	14	70	28
50	9423	9645	63	118	35	35	63	49
55	10648	10439	244	230	77	63	174	132
60	10565	10829	327	550	7	90	216	104
65	11101	10335	432	836	167	181	237	111
70	10760	10620	647	564	146	90	146	257
75	10063	10161	661	689	76	62	188	188
80	9158	9631	578	1107	146	104	243	243
85	9123	8454	989	1142	181	97	139	83
90	8545	8851	675	1427	313	118	174	132
95	8134	7842	919	1476	306	153	432	362
100	7633	7674	1086	1406	250	153	334	306
105	6832	7096	1079	1915	341	243	383	243
110	6532	6226	989	1602	237	292	209	306
115	6142	6114	1044	1992	362	376	320	334
120	6254	5153	1406	1685	348	292	418	418
125	5077	5341	1274	2291	480	369	439	355
130	5007	4910	1316	2138	550	216	467	453
135	4527	4123	1490	1908	460	306	501	543
140	3809	3781	1609	1873	411	383	592	480
145	4032	3684	1692	1873	731	411	689	675
150	3259	3454	1490	1894	474	390	641	599
155	3315	3148	1825	2006	891	292	1058	613
160	2960	2639	1706	1999	731	202	884	536
165	2695	2194	1623	2110	578	397	731	606
170	2326	2089	2187	1755	808	251	1072	585
175	2263	1539	1887	1692	968	230	1107	578
180	2020	1713	1936	1783	641	279	850	474
185	1651	1455	2333	1818	898	299	926	578
190	1483	1065	1943	1664	745	327	968	453
195	1455	1093	2375	1567	689	216	1065	522
200	1288	940	1832	1219	773	230	968	481
205	940	606	1901	1525	522	341	843	411
210	968	662	1929	1247	731	258	662	481
215	815	564	1664	1330	634	272	787	327
220	529	655	1560	1184	557	306	668	432
225	543	446	1755	975	766	195	738	376
230	460	404	1769	1128	460	223	766	320
235	481	285	1762	1038	662	216	564	439
240	376	237	1323	1100	515	223	599	348

## Sheet: Fig 1D
ROS production (ALU) over time after PMA stimulation
Time, min	DMSO			0.03 µM IBT			0.3 µM IBT			3 µM IBT
0	0	14	0	0	0	0	0	0	14	0	0	14
5	0	0	0	14	0	0	0	0	14	0	14	14
10	627	209	153	153	139	362	195	209	279	306	599	808
15	1861.3	1054.3	761.3	998.3	817.3	1179.3	650.3	886.3	677.3	1318.3	1388.3	1806.3
20	2688	1769	1462	1421	1407	1978	1379	1393	1128	1852	2075	2563
25	3510	2841	2145	2312	2047	2396	2187	1936	1908	2925	2730	3329
30	3649	3747	3190	3092	2939	3482	3148	2828	2438	3231	3036	3064
35	4396.3	4034.3	3672.3	3700.3	3226.3	3714.3	3282.3	3338.3	3352.3	3811.3	3366.3	3115.3
40	3830	3872	3677	4011	3788	3538	3872	3788	3774	3593	3203	3259
45	3212.3	3574.3	3937.3	3783.3	3658.3	3519.3	4494.3	3895.3	3728.3	3184.3	2488.3	3421.3
50	2632	3050	3022	3677	3538	3050	3412	3677	3510	2646	2632	2117
55	2209.3	2335.3	2697.3	3505.3	3031.3	3143.3	3421.3	2989.3	3296.3	2822.3	2446.3	2293.3
60	1300.3	1564.3	1857.3	2832.3	2511.3	2205.3	2707.3	2484.3	2720.3	2219.3	1982.3	1537.3
65	1234.3	1318.3	1583.3	2154.3	2404.3	1917.3	1945.3	2335.3	1917.3	1541.3	1722.3	1179.3
70	696	863	919	1838	1741	1462	1560	1741	1142	1267	696	599
75	390	682	905	1170	738	1044	1031	933	780	752	432	404
80	162.3	329.3	399.3	622.3	663.3	427.3	691.3	691.3	496.3	455.3	176.3	134.3
85	23.3	92.3	50.3	287.3	329.3	190.3	190.3	385.3	259.3	106.3	50.3	23.3
90	-14	28	42	167	167	69	167	139	56	28	-28	14
95	46.7	18.7	4.7	-23.3	46.7	-9.3	60.7	60.7	18.7	46.7	18.7	-9.3
100	-42	-42	-14	83	42	-28	42	-14	42	0	-42	0
105	0	0	0	0	0	0	14	0	70	0	0	-14
110	0	-14	56	42	56	14	28	70	42	0	0	14
115	-32.7	-4.7	-18.7	9.3	-18.7	-32.7	-32.7	37.3	-4.7	-4.7	-4.7	-18.7
120	-37.3	-23.3	-23.3	4.7	-9.3	4.7	-37.3	-23.3	-9.3	-37.3	-23.3	-37.3
125	-14	14	14	42	28	14	-14	28	84	0	-14	0
130	-18.7	-18.7	-32.7	-4.7	-4.7	-18.7	-18.7	-18.7	-32.7	-4.7	-18.7	-32.7
135	-18.7	-4.7	-4.7	9.3	-4.7	37.3	-18.7	23.3	9.3	-4.7	-18.7	-4.7
140	-4.7	-4.7	9.3	37.3	-4.7	-4.7	9.3	23.3	51.3	-4.7	9.3	-4.7
145	-9.3	-9.3	-9.3	4.7	18.7	-9.3	32.7	-9.3	18.7	-9.3	4.7	-9.3
150	-18.7	-4.7	-4.7	-4.7	23.3	-4.7	9.3	9.3	9.3	-4.7	-4.7	-4.7
155	4.7	-9.3	4.7	4.7	-9.3	46.7	32.7	4.7	18.7	-9.3	-9.3	4.7
160	14	-14	0	14	-14	0	28	-14	28	-14	-14	-14
165	-9.3	18.7	-9.3	4.7	32.7	32.7	4.7	32.7	4.7	-9.3	-9.3	-9.3
170	-14	-14	14	14	0	-14	0	0	42	-14	-14	0
175	-4.7	-4.7	-4.7	9.3	9.3	-4.7	23.3	9.3	23.3	9.3	-4.7	-4.7
180	-14	0	-14	-14	14	-14	0	14	-14	-14	0	-14
185	-4.7	9.3	-4.7	-4.7	37.3	-4.7	51.3	37.3	9.3	-4.7	-4.7	-4.7
190	-14	-14	-14	-14	14	-14	0	0	0	-14	-14	-14
195	-4.7	9.3	-4.7	51.3	23.3	-4.7	-4.7	9.3	-4.7	-4.7	-4.7	-4.7
200	14	0	14	0	14	14	14	0	0	0	0	0
205	14	14	0	14	0	14	28	42	0	0	14	0
210	9.3	-18.7	-4.7	-18.7	-18.7	-18.7	-18.7	-18.7	9.3	-4.7	-18.7	-4.7
215	0	0	14	0	14	0	0	0	0	14	0	0
220	-4.7	9.3	-4.7	-4.7	-4.7	-4.7	-4.7	-4.7	9.3	-4.7	-4.7	-4.7
225	0	14	0	14	14	14	0	0	28	0	14	0
230	-14	-14	0	-14	-14	-14	-14	-14	-14	0	-14	-14
235	-9.3	32.7	4.7	4.7	-9.3	-9.3	-9.3	-9.3	4.7	4.7	-9.3	-9.3
240	0	14	0	0	0	0	42	0	0	0	14	0

## Sheet: Fig 1G
DMSO	DMSO + 100 ng/mL TNFα	0.03 μM IBT	3 μM IBT	IBT + 5 ng/mL TNFα	IBT + 50 ng/mL TNFα	IBT + 100 ng/mL TNFα
3206	6536	1917	1317	3970	5639	7432
4310	5568	1676	937	3950	5059	5874
3698	4522	496	0	3368	5562	9675
5243	6880	0	0	4517	6685	6904
4781	6755	0	0	4359	9090	5643
4243	4755	0	0	5905	4704	6425
3811	4530	0	0	2997	6027	7102
0	5085	0	0	2797	2469	7803
Neutrophil swarm area (px2) after 200 min

## Sheet: Fig 1H
DMSO	DMSO + 100 ng/mL TNFα	0.03 μM IBT	3 μM IBT	IBT + 5 ng/mL TNFα	IBT + 50 ng/mL TNFα	IBT + 100 ng/mL TNFα	B5233 only
0.086	0.337	0.293	0.534	0.151	0.28	0.256	0.99
0.133	0.262	0.315	0.404	0.219	0.256	0.179	0.947
0.164	0.136	0.227	0.491	0.089	0.288	0.317	0.883
0.165	0.271	0.222	0.37	0.143	0.235	0.272	1.075
0.207	0.274	0.23	0.273	0.157	0.186	0.216	1.152
0.154	0.187	0.383	0.519	0.196	0.303	0.185	1.04
0.204	0.246	0.204	0.426	0.084	0.171	0.229	0.876
0.158	0.251	0.23	0.391	0.068	0.215	0.234	1.036
Normalized area of fungal growth after 16 h

## Sheet: Fig 3A
	DMSO	0.3 μM IBT	0.3 μM IBT + 5 ng/mL TNFα	0.3 μM IBT + 100 ng/mL TNFα	DMSO + 5 ng/mL TNFα						Time, h	DMSO		0.3 μM IBT		0.3 μM IBT + 5 ng/mL TNFα		0.3 μM IBT + 100 ng/mL TNFα		5 ng/mL TNFα
Mean	68.5	0	54.5	70.7	98.4						0*	75591.5	63733.5	489238	502746	83444.5	147064	1193.5	85822.5	23038.5	38960.5
Upper Limit	70.6	6.1	64	84.6	99.3						0.5*	57107	64158	481000	546080	86922	180109	11349	64075	10212	34230
Lower Limit	66.3	-6.2	44.2	52.9	96.7						1*	35529.5	60216.5	561170	623048	135330	220296	23426.5	94213.5	36856.5	16829.5
											1.5*	79037	99743	645829	719358	186714	290056	73801	121077	51878	52947
											2*	101360	124644	716492	749456	252246	328842	106050	157778	31789.5	43252.5
											0	86591	155392	821021	868051	283147	356494	132278	184178	37919	23550
A. fumigatus growth inhibition normalized to A. fumigatuus only											0.5	134968	216240	895988	917826	307850	416496	144610	188948	4405.5	24642.5
**Original A. fumigatus metabolic activity pulled from timecourse (see data to the right)											1	216866	289568	1016896	1066188	375900	461600	233528	276224	31423.5	40963.5
											1.5	280166	338194	1119405	1165621	481184	524948	253130	333262	32387.5	47906.5
											2	382876	452564	1289701	1302983	627504	626034	342412	427522	75595.5	57173.5
											2.5	447136	513884	1447584	1452845	738456	682742	392754	520426	45152.5	80678.5
											3	585660	623414	1574249	1575650	825194	800726	461734	643628	80151.5	58445.5
											3.5	702962	703400	1757804	1756175	915652	843862	515704	755940	71796.5	74501.5
											4	827313	831387	1923597	1878334	989463	971465	619199	831859	80844	89983
											4.5	970854	928768	2103818	2079813	1135571	1063884	683046	977790	120692	77552.5
											5	1120091	1092089	2354557	2259825	1249787	1153245	794039	1110591	135972	155961
											5.5	1293203	1228183	2528575	2494908	1365652	1306898	883427	1269499	215537	164061
											6	1488335	1435995	2793975	2706959	1523099	1420877	1004699	1396717	270618	230028
											6.5	1630616	1582514	3060537	2920263	1700697	1608819	1113795	1562102	318580	252800
											7	1827941	1754980	3308634	3246208	1846048	1765826	1217996	1740602	446274	371628
											7.5	1944046	1920890	3516825	3414474	1965817	1853891	1348212	1857608	518966	416842
											8	2206969	2190191	3899360	3669096	2156754	2075457	1513672	2039065	606306	547944
											8.5	2408222	2409443	4229224	4031236	2334653	2254940	1633034	2251896	703879	658395
											9	2634400	2633461	4545205	4315898	2543725	2434440	1796681	2431253	828815	752710
											9.5	2879915	2853282	4851709	4652920	2773102	2625250	1977775	2582452	994044	844723
											10	3157176	3190510	5315068	5047255	3039131	2824774	2154996	2869416	1110388	980647
											10.5	3399364	3341875	5564516	5411750	3255584	3064840	2318553	3068355	1283202	1142371
											11	3667828	3683951	5926782	5748204	3542836	3321286	2589947	3303482	1443990	1263930
											11.5	3971950	3957042	6377371	6162760	3808996	3605812	2729785	3519799	1603841	1358820
											12	4287819	4263405	6822012	6484085	4098631	3801049	2966309	3841139	1749876	1551022
											12.5	4536221	4529124	7254878	6955395	4434463	4126285	3117707	4088742	1942049	1681964
											13	4886043	4899111	7642302	7368696	4672897	4422345	3374857	4351645	2058639	1865845
											13.5	5296340	5237300	8094315	7807791	5043486	4685571	3608259	4587046	2268837	2057682
											14	5574161	5558636	8437230	8189288	5329820	4949380	3812199	4904781	2436286	2158510
											14.5	5870141	5980105	8990386	8704685	5763827	5279899	4142560	5260770	2639059	2372509
											15	6292690	6403745	9545196	9222347	6062276	5615942	4376914	5612583	2834206	2556013
											15.5	6704322	6734879	9952111	9700853	6600165	5963879	4639769	5977099	3052774	2677469
											16	7180528	7113554	10613208	10227891	6885544	6293596	4938424	6279463	3288464	2848636
											16.5	7583701	7565250	11088880	10795915	7389022	6621951	5226588	6599631	3476029	3096247
											17	8065609	8010661	11780238	11308926	7802975	7018032	5562056	7078269	3776891	3308865
											17.5	8444982	8445452	12318296	11872767	8297050	7356485	5849647	7467858	3985856	3490797
											18	9021204	8937344	12944783	12396540	8861044	7801888	6222484	7904490	4222927	3739096
											18.5	9503760	9420474	13598788	13095581	9356084	8167035	6504237	8281306	4527253	3986447
											19	9995874	9905637	14279597	13606747	9868991	8632029	6797061	8744921	4778663	4151389
											19.5	10503340	10292435	14473247	14182773	10276130	8931867	7117326	9051896	5065494	4393341
											20	10876422	10836783	15419004	14820628	10868282	9350824	7420882	9479260	5349609	4631596
											20.5*	11495430	11327996	16122226	15113143	11473445	9796658	7835673	9996192	5702799	4971158
											21*	12109745	11949239	16518982	16232302	12041745	10291600	8184682	10510698	6073645	5270765
											21.5*	12685314	12487249	17168908	16538292	12649061	10928880	8630425	10977309	6388030	5532840
											22*	13174472	13052631	18004297	17607107	13213121	11343248	8964598	11486432	6673577	5762195
											22.5*	13798253	13659172	18536383	17794667	13939646	11820085	9302292	12031208	7163768	6139859
											23*	14404862	14284474	18872547	18402425	14242235	12317630	9670554	12577199	7529538	6485517
											23.5*	15045813	14830570	19059397	18811953	15359669	12964405	10198058	13178888	7973410	6789336
											24*	15327713	15496791	19155601	19217213	15764755	13511308	10632402	13703659	8429838	7199243
											24.5*	16210128	16120626	19176944	19396920	16713894	14085371	11082326	14309950	8900778	7500084
											25*	16904524	16710060	19438336	19288740	17320492	14297525	11634660	14961702	9296392	7920222
											25.5*	17301328	17352608	19520282	19193540	18020976	14989979	12126452	15556428	9816227	8301573
											26*	18130854	17623462	19486254	19417200	18631160	15954026	12556962	15947958	10310464	8803192
											26.5*	18197874	18299984	19190066	19331524	19279582	16260562	13124594	16876512	10807639	9131033
											27*	18459154	18580442	19297244	19088254	19885944	17166656	13441219	17276848	11314519	9561244
											27.5*	18750097	19270097	19281881	19450387	19709775	17365271	13537190	17984381	11869867	10078553
											28*	18829663	18859511	19186625	19066255	20024689	18032797	14534260	18077675	12337665	10522554
											28.5*	18900667	19128391	19144999	19227313	20071331	18434349	15142605	18785781	12961299	11011139
											29*	18814497	18932321	19519203	19060161	19679387	18260569	15672549	19113587	13453459	11358705
											29.5*	18838797	18992079	19141253	18957691	20217013	18489267	16236481	19509963	14077608	11984355
											30*	18682272	18920476	19028132	19160780	19970332	18524334	16363300	19531728	14665971	12479425
											30.5*	18834364	18702292	18852332	18927816	20074090	18446240	16991004	19520742	15331710	12996606
											31*	18733202	18801548	18829074	18648606	19905046	18254300	17390190	19645146	15440610	13545426
											31.5*	18419160	18667950	18625498	18682194	19545850	18398772	17934456	19572410	16108182	13984344
											32*	18379839	18699369	18661587	18663997	19605385	18029871	17838475	19524469	16917087	14448548
											32.5*	18469129	18362555	18459915	18505151	19504953	18238899	17893443	19404033	17227911	14963301
											33*	18433071	18420503	18555909	18467755	19569973	18167529	18292725	19623159	17813837	15672729
											33.5*	18518154	18332180	18486862	18494270	19580334	18133588	18032970	19555270	18336862	15858928
											34*	18315701	18453623	18585211	19013171	19726525	18584695	18177705	19546645	19309271	16553371
											34.5*	18337177	18436535	18636001	18416573	19491577	18438845	18222503	19462255	19175801	17144989
											35*	18695572	18398100	18278096	18219118	19315106	18017378	18350100	19228740	19305636	17803030
											35.5*	18199239	18138091	18300919	18201481	19451215	17878649	18066187	19276745	19434159	18228393
											36*	18289529	18224167	18252865	18319829	19173809	17887713	17950473	19260147	19378765	18686819
											36.5*	17847744	18010320	18087232	18081558	19115012	17586076	17910702	19158270	19362666	18781956
											37*	17940437	18064755	17951699	17978543	19288579	18115503	17912251	19127469	19191043	18799395
											37.5*	18044251	18043161	17816879	17830553	19017411	17614127	17838903	18759461	19270737	18950749

## Sheet: Fig 3B
ROS production (ALU) over time after A. fumigatus infection
Time, min	DMSO			5 ng/mL TNFα			100 ng/mL TNFα			0.3 μM IBT			0.3 μM IBT + 5 ng/mL TNFα			0.3 μM IBT + 100 ng/mL TNFα
0	-9.3	-9.3	-9.3	-9.3	-9.3	-9.3	4.7	-9.3	-9.3	-9.3	-9.3	-9.3	-9.3	-9.3	-9.3	46.7	-9.3	-9.3
5	-4.7	-4.7	-4.7	-4.7	-4.7	-4.7	-4.7	-4.7	-4.7	-4.7	-4.7	-4.7	-4.7	-4.7	-4.7	9.3	-4.7	-4.7
10	42	0	0	0	14	0	0	0	14	0	14	0	0	14	0	0	14	0
15	-9.3	-9.3	4.7	-9.3	-9.3	-9.3	4.7	4.7	32.7	-9.3	4.7	-9.3	-9.3	4.7	-9.3	-9.3	4.7	4.7
20	115.7	32.7	32.7	-9.3	32.7	88.7	115.7	74.7	157.7	-9.3	-9.3	-9.3	-9.3	-9.3	-9.3	-9.3	-9.3	4.7
25	139	42	98	70	167	167	265	488	1337	14	14	0	14	14	14	28	28	56
30	631.7	380.7	491.7	603.7	1118.7	1271.7	1160.7	2497.7	3570.7	4.7	-9.3	-9.3	4.7	-9.3	18.7	60.7	185.7	157.7
35	1267	877	1128	2911	3510	3677	4039	5140	6310	-14	0	-14	56	42	111	237	265	474
40	2669.3	1820.3	2502.3	5859.3	6026.3	5929.3	5956.3	6527.3	7419.3	-4.7	9.3	-18.7	79.3	120.3	65.3	427.3	580.3	872.3
45	3751.7	3305.7	4308.7	8668.7	9016.7	8250.7	7957.7	7957.7	8890.7	4.7	18.7	46.7	255.7	129.7	157.7	742.7	1146.7	1550.7
50	4945	4513	6714	10600	10321	9750	9416	9109	8928	14	14	28	460	278	334	1630	2159	2591
55	6992	5920	7939	9875	10028	9053	8552	8956	9360	-28	0	-14	654	627	487	2688	3928	4151
60	7730	7340	9792	9541	9597	9430	8343	8329	8608	0	14	14	1128	905	1240	4025	5056	5348
65	7971.7	7539.7	10158.7	8988.7	9503.7	8291.7	7539.7	7609.7	8250.7	18.7	32.7	32.7	1926.7	1829.7	1898.7	5770.7	6160.7	6536.7
70	8946.7	8654.7	10534.7	8319.7	7637.7	7860.7	6773.7	6508.7	7177.7	-9.3	-23.3	4.7	3291.7	2887.7	2887.7	6425.7	7288.7	7261.7
75	8858	8622	9304	7354	7229	6449	6881	6574	6658	14	56	28	4638	4332	3566	7995	7702	7117
80	7842	7995	9067	6700	6727	6045	5836	5738	5906	-14	42	70	4875	4903	5237	8301	7688	7006
85	7869	7577	8427	5961	5724	5376	5320	4708	4944	-28	-14	42	6936	5906	5710	7354	7382	7284
90	6964	6713	7466	5543	5321	4972	4708	4903	4304	0	-14	70	6421	6978	7006	7090	6867	6156
95	6300.7	6926.7	6912.7	4210.7	3946.7	4559.7	4294.7	4043.7	4155.7	18.7	46.7	46.7	6341.7	7595.7	7108.7	6885.7	6522.7	5701.7
100	5408.7	5673.7	6286.7	3751.7	3765.7	3792.7	3528.7	4015.7	3444.7	18.7	4.7	143.7	6383.7	7038.7	6871.7	5854.7	6300.7	5492.7
105	5023.3	4341.3	4410.3	2990.3	3031.3	3421.3	3519.3	2934.3	2990.3	-4.7	-18.7	51.3	6096.3	6917.3	6472.3	5149.3	5288.3	4926.3
110	4071.7	3974.7	4768.7	2776.7	2762.7	2650.7	2999.7	2678.7	2567.7	4.7	32.7	88.7	5478.7	6592.7	6634.7	4921.7	4572.7	4238.7
115	3946.7	3723.7	4308.7	2316.7	2414.7	2525.7	2163.7	2511.7	2316.7	32.7	46.7	18.7	4823.7	5742.7	5701.7	3918.7	3528.7	3444.7
120	3026.7	3319.7	2915.7	1829.7	2038.7	1912.7	1968.7	2051.7	1884.7	46.7	18.7	115.7	5213.7	5088.7	4976.7	3305.7	3848.7	2692.7
125	2437	2451	2535	1560	1588	1435	1630	1741	1727	-14	0	56	3997	4387	4011	3078	2730	2424
130	2126.3	1931.3	2405.3	1012.3	1290.3	1388.3	1249.3	1151.3	1290.3	9.3	9.3	23.3	4187.3	3867.3	4243.3	2530.3	2544.3	2182.3
135	2219.7	1926.7	1703.7	1021.7	1021.7	1076.7	1062.7	1118.7	1174.7	-9.3	18.7	32.7	2887.7	3667.7	3514.7	1829.7	2246.7	2135.7
140	1393	1532	1365	878	794	989	1114	1003	905	28	14	42	2619	3426	3134	1894	1755	1852
145	1012.3	1012.3	1151.3	608.3	775.3	691.3	636.3	524.3	747.3	9.3	23.3	37.3	2251.3	2335.3	2168.3	1639.3	1416.3	1276.3
150	1072	1072	919	418	529	738	641	557	641	42	14	0	1922	2187	2298	975	1212	1226
155	878	836	919	362	571	599	460	501	362	70	0	14	1546	1797	1616	1086	947	836
160	710	794	571	306	543	432	279	376	515	14	0	0	1337	1281	1323	878	752	669
165	422.7	617.7	505.7	213.7	282.7	352.7	310.7	296.7	255.7	60.7	46.7	-9.3	1369.7	1160.7	1049.7	533.7	561.7	505.7
170	376	501	376	209	376	279	195	306	292	42	28	28	669	1142	878	446	515	362
175	366.7	352.7	338.7	213.7	143.7	241.7	185.7	269.7	296.7	4.7	18.7	-9.3	561.7	812.7	700.7	394.7	282.7	296.7
180	260.3	176.3	106.3	106.3	120.3	287.3	162.3	162.3	190.3	9.3	9.3	-4.7	650.3	747.3	469.3	260.3	385.3	218.3
185	134.3	190.3	274.3	106.3	176.3	148.3	106.3	232.3	162.3	23.3	37.3	-4.7	399.3	483.3	552.3	274.3	134.3	162.3
190	209	223	125	84	153	70	181	98	56	14	0	0	418	334	390	181	181	181
195	171.7	46.7	129.7	88.7	74.7	143.7	88.7	88.7	46.7	-9.3	-9.3	4.7	241.7	282.7	269.7	199.7	74.7	101.7
200	84	167	111	42	111	70	111	56	98	0	14	14	251	251	153	153	28	98
205	51.3	93.3	106.3	23.3	65.3	37.3	106.3	65.3	93.3	-4.7	-4.7	-4.7	106.3	176.3	65.3	23.3	51.3	93.3
210	101.7	88.7	60.7	60.7	32.7	74.7	74.7	32.7	32.7	-9.3	-9.3	32.7	199.7	241.7	171.7	60.7	32.7	32.7
215	51.3	23.3	79.3	65.3	37.3	37.3	37.3	51.3	9.3	9.3	-4.7	-4.7	134.3	134.3	106.3	23.3	23.3	37.3
220	42	28	56	42	14	28	14	56	14	0	56	14	111	125	70	28	28	42
225	37.3	9.3	65.3	9.3	23.3	23.3	51.3	37.3	37.3	9.3	9.3	-4.7	134.3	51.3	79.3	9.3	65.3	51.3
230	28	28	14	0	28	28	14	0	42	14	14	0	14	42	0	14	14	28
235	9.3	9.3	37.3	9.3	9.3	-4.7	23.3	-4.7	37.3	-4.7	9.3	-4.7	37.3	65.3	37.3	9.3	9.3	-4.7
240	0	28	14	14	0	28	14	28	14	0	0	0	28	42	14	14	42	14

## Sheet: Fig 3D
DMSO	5 ng/mL TNFα	0.03 μM IBT	0.3 μM IBT	0.3 μM IBT + 5 ng/mL TNFα
1109	2689	0	0	900
1215	4029	0	0	1551
810	2063	0	0	1266
0	2411	0	0	1027
987	3242	0	0	1115
891	3613	0	0	1424
0	4151	0	0	1340
0	3109	0	0	649
945	2336	0	0	539
835	1621	0	0	1194
832	2666	0	0	1374
0	0	0	0	993
1793	3338	0	0	1424
243	1612	0	0	933
1342	2484	0	0	0
0	2479	0	0	0
1102	2058	0	0	1372
1436	2358	0	0	1095
0	1683	0	0	1335
0	2914	0	0	1028
1258	2613	0	0	1617
0*	2610	0	0	888
0*	2736	0	0	1065
0*	3971	0	0	833
Neutrophil swarm area (px2) after 200 min

## Sheet: Fig 3E
B5233 only	DMSO	5 ng/mL TNFα	0.03 μM IBT	0.3 μM IBT	0.3 μM IBT + 5 ng/mL TNFα	0.3 μM IBT + 100 ng/mL TNFα							0.4 μM ZBT + 5 ng/mL TNFα	0.4 μM ZBT + 100 ng/mL TNFα
1.0935	0.381493	0.225502	0.776281	0.788363	0.353767	0.178627							0.272639	0.327029
1.11209	0.34821	0.242228	0.628755	0.478414	0.212879	0.243831							0.204302	0.321603
0.976369	0.308569	0.180846	0.58201	0.478172	0.260911	0.21907							0.241724	0.319608
0.989197	0.346047	0.225987	0.560269	0.502206	0.266728	0.229381							0.233334	0.375321
1.06229	0.34573	0.216963	0.593515	0.668172	0.403924	0.265647							0.304411	0.383376
0.959643	0.411457	0.212767	0.714992	0.443453	0.289346	0.268611							0.265031	0.321137
1.05382	0.301447	0.224756	0.584919	0.412426	0.235832	0.283826							0.251551	0.342039
1.04954	0.347781	0.260165	0.50064	0.576547	0.290035	0.272173							0.275809	0.40907
0.883979	0.333872	0.211574	0.572818	0.668284	0.320074	0.350429							0.30167	0.402227
0.856886	0.351399	0.319981	0.572501	0.551356	0.356545	0.251681							0.250823	0.396205
0.866135	0.318675	0.269376	0.574216	0.48397	0.26533	0.255932							0.254366	0.32095
0.842548	0.293578	0.211294	0.498533	0.496519	0.263875	0.271893							0.284087	0.463497
1.12305	0.540803	0.286027	0.706042	0.709417	0.365029	0.326991							0.245453	0.394862
1.11155	0.391636	0.278233	0.754763	0.652603	0.255988	0.298613							0.234751	0.375601
0.7975	0.528478	0.262384	0.536552	0.624597	0.245416	0.277561							0.191269	0.337377
0.882655	0.446511	0.306947	0.528888	0.769922	0.235981	0.348509							0.269432	0.398554
1.17539	0.486096	0.25403	0.578001	0.799774	0.318992	0.334767							0.313566	0.36102
1.27396	0.395011	0.277711	0.649694	0.696309	0.366185	0.26009							0.237827	0.314834
0.833337	0.371909	0.259102	0.604516	0.624784	0.331355	0.255541							0.221363	0.324213
1.07674	0.414888	0.28006	0.604833	0.640092	0.30333	0.288152							0.270364	0.330087
1.11949	0.487122	0.265516	0.462435	0.59909	0.319645	0.395011							0.248996	0.321938
1.04566	0.417069	0.227162	0.493312	0.602203	0.309129	0.356153							0.264397	0.281253
0.855563	0.442409	0.269395	0.499204	0.498309	0.320596	0.310844							0.248232	0.341181
0.959103	0.447387	0.349553	0.52514	0.622024	0.234229	0.340137							0.270513	0.298706
Normalized area of fungal growth after 16 h

[truncated: 27 more sheets: Fig 4A, Fig 4B, Fig 4D-E, Fig 4F-G, Fig 5A, Fig 5B, Fig 5C, Fig 5D, Fig 6A, Fig 6B, Fig 6C, Suppl Fig 1A, Suppl Fig 1B, Suppl Fig 1C, Suppl Fig 1D, Suppl Fig 1E, Suppl Fig 2, Suppl Fig 4A, Suppl Fig 4B, Suppl Fig 4C …]
